# Supplementary material for: Treatment of Cystic Fibrosis Patients Homozygous for F508del with Lumacaftor-Ivacaftor (Orkambi®) Restores Defective CFTR Channel Function in Circulating Mononuclear Cells
Source: Int J Mol Sci. 2020 Mar 31;21(7):2398. doi: 10.3390/ijms21072398 (PMC7177453; doi:10.3390/ijms21072398)
Supplement: Supplementary file 1 [file ijms-21-02398-s001.zip]

Archive with 3 entries (2 files):
- Supplementary material/
- Supplementary material/Figure S1.pdf
- Supplementary material/Supplementary Table 1.docx
